# Supplementary material for: Undercover Toxic Ménage à Trois of Amylin, Copper (II) and Metformin in Human Embryonic Kidney Cells
Source: Pharmaceutics. 2021 Jun 3;13(6):830. doi: 10.3390/pharmaceutics13060830 (PMC8229594; doi:10.3390/pharmaceutics13060830)
Supplement: Supplementary file 1 [file pharmaceutics-13-00830-s001.zip]

Archive with 1 entries (1 files):
- pharmaceutics-1223914-supplementary.pdf
